# Supplementary material for: Development of a Non-Linear Bi-Directional Vortex-Induced Piezoelectric Energy Harvester with Magnetic Interaction
Source: Sensors (Basel). 2021 Mar 25;21(7):2299. doi: 10.3390/s21072299 (PMC8036898; doi:10.3390/s21072299)
Supplement: Supplementary file 1 [file sensors-21-02299-s001.zip]

Archive with 2 entries (2 files):
- Video S1 - VIV_Horizontal Mode.mp4
- Video S2 - VIV_Vertical Mode.mp4
